# Supplementary material for: DI-5-Cuffs: Bone Remodelling and Associated Metabolism Markers in Humans After Five Days of Dry Immersion to Simulate Microgravity
Source: Front Physiol. 2022 Apr 27;13:801448. doi: 10.3389/fphys.2022.801448 (PMC9094410; doi:10.3389/fphys.2022.801448)
Supplement: Supplementary file 1 [file Table1.XLSX]

## Sheet: Data brutes triees par gpe
sujet	groupe	âge	bAP BDC-1	bAP DI1	bAP DI2	bAP DI3	bAP R+0	bAP R+2	CTx BDC-1	CTx DI1	CTx DI2	CTx DI3	CTx R+0	CTx R+2	Ca BDC-1	Ca DI1	Ca DI2	Ca DI3	Ca R+0	Ca R+2	IGF1 BDC-1	IGF1 DI1	IGF1 DI2	IGF1 DI3	IGF1 R+0	IGF1 R+2	Irisine BDC-1	Irisine DI1	Irisine DI2	Irisine DI3	Irisine R+0	Irisine R+2	Lipocalin2 BDC-1	Lipocalin2 DI1	Lipocalin2 DI2	Lipocalin2 DI3	Lipocalin2 R+0	Lipocalin2 R+2	OC BDC-1	OC DI1	OC DI2	OC DI3	OC R+0	OC R+2	Gla-OC BDC-1	Gla-OC DI1	Gla-OC DI2	Gla-OC DI3	Gla-OC R+0
B	Contrôle	41	16	15.4	17.1	17.6	16.2	14.5	9831.47	9401.34	11012.1	10180.1	11745.9	10546.3	2.35	2.4	2.5	2.55	2.46	2.41	167.9	170.6	189.1	208.1	181	144.4	4.6926	8.42552	6.99928	5.9562	6.17532	5.10533	102.327	100.82	102.402	118.511	115.174	112.902	39.3	40.4	44.1	44.7	39.7	39.3	16.7658	17.3389	18.0251	19.9823	18.8401
E	Contrôle	33	10.8	9.7	11.2	12.8	10.4	10.4	1654.84	1336.61	1389.52	1619.39	1839.7	2004.66	2.55	2.46	2.58	2.67	2.53	2.49	257.6	224.7	245.7	270.7	245.7	204	7.68861	6.23511	8.10701	10.3397	7.8571	5.71725	107.911	105.721	110.481	125.05	121.93	130.008	17.9	15.1	15.8	17.6	11.6	14.8	9.44015	8.28972	9.35207	8.45351	7.48328
F	Contrôle	25	15.2	13.5	15.6	15.6	15.3	13.8	8610.57	8609.83	8182.63	8133.51	8252.44	7825.94	2.41	2.39	2.53	2.54	2.55	2.41	215.9	201.1	216.3	211.3	239.5	174.5	6.0429	6.17532	6.67011	3.73285	3.53169	5.20466	199.462	181.178	169.528	168.662	161.286	190.635	28	24	25.2	26.2	23.7	22.8	14.6684	11.347	12.4069	12.7521	13.6208
I	Contrôle	41	14.3	14.6	15.8	16.3	16.5	13.3	3880.8	3641.7	4645.23	4959.83	5114.49	5749.02	2.37	2.38	2.42	2.49	2.49	2.37	181.8	181.4	191.9	208.6	222.2	163.4	2.66856	4.59667	4.14878	2.89149	3.21796	2.64488	145.307	134.822	135.325	140.523	236.465	147.743	18.4	17.4	18.3	18.3	12.8	17.3	15.3064	11.6377	14.0635	13.7915	8.51811
K	Contrôle	28	17.7	19.5	20.9	20.3	20	18.3	8688.73	6406.02	9398.5	9199.25	9080.13	8187.6	2.56	2.56	2.64	2.62	2.63	2.51	235.7	233.1	252.9	251	247.8	194.4	3.04357	4.55587	4.51544	3.81189	3.14703	3.03679	168.065	156.915	153.293	163.159	179.791	168.489	38.5	35.8	31.3	29.3	31.2	29.5	10.3192	8.50378	9.42805	8.65086	6.51418
M	Contrôle	43	15	14.2	16.5	17.5	16.5	14.8	6229.21	5657.39	6448.53	6905.25	7080.89	6517.48	2.37	2.32	2.43	2.48	2.46	2.39	300.7	276.2	291.5	322.8	317.8	274.9	5.14999	4.51544	4.11196	4.6275	3.58129	6.61013	234.578	227.783	224.317	204.917	183.376	242.337	23.7	24.9	24.7	24.2	21	19.2	15.4945	14.5544	15.3448	15.8992	12.7738
O	Contrôle	30	17.5	17.3	18	18.5	17.6	16.7	2998.78	2285.42	4759.59	3396.84	3599.19	3143.73	2.35	2.38	2.39	2.4	2.4	2.27	245.4	244.9	264.6	279.6	260	239.1	10.1739	10.2776	10.8946	10.2256	12.4927	8.2855	180.268	164.844	172.423	162.949	154.075	160.71	21.3	22.8	24.7	22.8	20.3	21.2	11.9231	13.3135	13.8979	12.7053	12.2158
Q	Contrôle	25	20.7	20	21.8	25.7	22.1	22.1	4544.03	4698.23	5555.73	5873.39	5811.45	5497.31	2.42	2.35	2.48	2.54	2.5	2.47	199	186.1	191.4	215.4	208.4	183.8	12.5244	11.4611	12.7164	15.7339	13.4116	10.8121	145.445	129.577	140.601	148.727	141.207	141.553	25.5	26.6	28.3	28.6	21.3	22.6	11.8081	12.8934	13.2949	12.8011	11.844
S	Contrôle	35	18.5	18.4	20.2	22.6	20.3	18.1	6238.58	6313.07	6259.3	5976.6	4441.45	5977.27	2.4	2.38	2.5	2.5	2.42	2.39	222.6	210	225.2	239.4	255.3	218.6	15.1853	11.3168	11.9962	13.7908	8.91751	13.514	148.295	149.158	147.691	167.858	167.772	172.337	18.4	21.8	21.4	21.9	16	19.9	9.89818	11.1224	10.8804	10.4669	7.95568
A	Cuff	34	27.3	24.8	26.2	26.7	25.4	22.5	5637.58	5081.01	5966.5	5738.76	4872.81	6613.47	2.39	2.3	2.42	2.49	2.35	2.29	241.6	213.5	243.8	252.1	230	205.2	5.04422	6.54281	5.52768	6.19022	7.93316	5.89909	124.365	108.289	130.008	126.269	123.984	120.03	39.5	40.5	39.9	35.4	30.4	31.7	12.7443	12.7326	13.0733	13.9423	11.4519
C	Cuff	29	14.2	12.5	14.4	15.3	14	12.3	9460.01	8865.71	9436.32	9577.99	9169.71	9202.93	2.38	2.37	2.41	2.44	2.4	2.32	141	124.7	128	132.2	113.5	114	6.49571	6.60615	5.20466	5.26772	6.70231	5.48788	182.934	186.215	191.603	193.298	200.929	193.702	28.5	28.4	29.6	29.3	24.8	24.2	9.50371	9.65252	10.3271	10.5417	9.91638
D	Cuff	30	27.2	25.1	27.4	28	27.7	25.3	4497.11	3736.22	4491.61	4450.66	5116.98	5389.6	2.34	2.24	2.36	2.35	2.37	2.29	239.5	218.6	241.4	251.8	250.3	197	3.04179	3.71492	4.13023	3.65281	3.34942	2.6325	113.129	117.98	124.669	146.676	151.63	155.826	24.8	18.5	22.7	23.5	22.1	23.1	11.9165	11.2089	11.8025	11.8784	10.367
G	Cuff	37	15.7	15.8	17	17.7	16.7	15	6243.59	6747	7214.37	7519.03	6546.38	6655.14	2.32	2.31	2.45	2.45	2.41	2.32	142.5	152.4	166.1	162.5	172.8	138.9	4.59667	6.19642	5.25433	4.99178	4.12113	3.76965	190.831	175.448	168.912	172.135	171.202	181.07	27.3	29.1	26.6	30.6	23.3	26.4	11.9539	11.2124	11.3588	11.595	9.81534
H	Cuff	33	9	9.1	9.8	10.8	9.9	8.6	2236.73	2207.65	2029.54	1958.18	1954.06	2734.31	2.4	2.37	2.42	2.52	2.41	2.27	189.8	190.7	206.9	221.9	203.4	157.7	6.01947	5.68059	6.11412	6.10051	4.12113	4.03929	142.285	128.957	147.155	144.719	189.972	149.34	13.6	13.5	12.3	12.4	9.9	10.4	7.32693	7.27841	7.58794	7.78405	5.80562
J	Cuff	34	16.7	16.2	17.1	16.7	15.7	14.5	4953.81	4576.01	5652.46	5829.77	5480.47	5429.25	2.47	2.49	2.47	2.48	2.47	2.45	220.1	220.6	231.6	231	207.6	171.9	2.99645	4.17661	4.11196	3.38721	2.93695	3.27584	186.199	147.659	142.201	157.926	152.115	154.556	26.9	23.2	26.1	27.4	19.2	22.8	10.3906	8.90331	11.0895	11.1471	7.1505
N	Cuff	39	22.1	21.7	24	24.3	22.4	20.8	4124.44	3785.32	4031.34	4517.57	4922.48	4246.68	2.32	2.33	2.39	2.34	2.31	2.3	157.3	156.8	174.8	167.9	164.9	141.5	6.67953	9.10019	10.2256	8.71637	8.09862	11.3168	180.527	168.805	183.462	167.944	191.419	189.081	20.3	19.2	18.5	19.6	17.3	18.5	13.8258	12.6943	12.6208	13.7841	12.0601
P	Cuff	39	21.4	19.9	23.1	23.4	22.9	20.2	8464.31	7829.72	9194.02	9779.92	8518.14	10838.9	2.51	2.48	2.57	2.65	2.52	2.46	232.5	215	245.3	246.3	228.4	196.2	9.42893	8.13978	9.86911	9.84412	8.34875	6.39781	165.533	152.178	156.919	159.848	148.381	172.165	30.5	26.2	27.7	30.1	26	27.3	15.8042	14.8603	14.5806	16.2306	15.5094
R	Cuff	29	23.1	23.6	25.3	24.7	25.2	25.2	8228.49	7974.02	8684.52	9552.23	9505.03	9662.11	2.4	2.41	2.44	2.42	2.47	2.47	226.8	234.3	243.8	243.1	215.3	202.3	4.2432	5.0542	3.70978	4.62511	4.10565	4.34111	149.331	135.574	155.109	151.747	152.178	170.269	30.6	29.2	31.1	33.4	29.3	27.8	12.7752	11.8584	12.3321	12.7605	13.2836
[truncated: 57 more columns]
